# Supplementary material for: Confirmation of interpersonal expectations is intrinsically rewarding
Source: Soc Cogn Affect Neurosci. 2021 Jul 7;16(12):1276–87. doi: 10.1093/scan/nsab081 (PMC8717061; doi:10.1093/scan/nsab081)
Supplement: nsab081_Supp [file nsab081_supp.zip]

Archive with 1 entries (1 files):
- scan-21-005-File005.docx
